# Supplementary material for: The Effectiveness of Ozone Infiltration on Patient-Reported Outcomes in Low Back Pain: A Systematic Review and Meta-Analysis
Source: Life (Basel). 2024 Oct 31;14(11):1406. doi: 10.3390/life14111406 (PMC11595420; doi:10.3390/life14111406)
Supplement: Supplementary file 1 [file life-14-01406-s001.zip]

Archive with 8 entries (8 files):
- Supplementary Figure S1.pdf
- Supplementary Figure S2.pdf
- Supplementary Figure S3.pdf
- Supplementary Figure S4.pdf
- Supplementary File S1.pdf
- Supplementary File S2.pdf
- Supplementary Table S1.pdf
- Supplementary Table S2 MINORS.pdf
